# Supplementary material for: Preserving Informative Presence: How Missing Data and Imputation Strategies Affect the Performance of an AI-Based Early Warning Score
Source: J Clin Med. 2025 Mar 24;14(7):2213. doi: 10.3390/jcm14072213 (PMC11989256; doi:10.3390/jcm14072213)
Supplement: Supplementary file 1 [file jcm-14-02213-s001.zip]

Archive with 1 entries (1 files):
- jcm-3422740-supplementary.pdf
